# Supplementary material for: Indocarbocyanine–Indodicarbocyanine (sCy3–sCy5) Absorptive Interactions in Conjugates and DNA Duplexes
Source: Molecules. 2024 Dec 27;30(1):57. doi: 10.3390/molecules30010057 (PMC11721635; doi:10.3390/molecules30010057)
Supplement: Supplementary file 1 [file molecules-30-00057-s001.zip]

Archive with 1 entries (1 files):
- molecules-3351053-supplementary.pdf
